# Supplementary material for: Perception, attitudes, knowledge of using complementary and alternative medicine for cancer patients among healthcare professionals: A mixed‐methods systematic review
Source: Cancer Med. 2023 Sep 7;12(18):19149–62. doi: 10.1002/cam4.6499 (PMC10557909; doi:10.1002/cam4.6499)
Supplement: Supplementary file 1 — Data S1 [file CAM4-12-19149-s001.zip]

Archive with 3 entries (3 files):
- SF1_Keyword strategy.docx
- SF2_Data Synthesis_FINAL.xlsx
- SF3_Characteristics of the included studies.xlsx
