# Supplementary material for: Perception, attitudes, knowledge of using complementary and alternative medicine for cancer patients among healthcare professionals: A mixed‐methods systematic review
Source: Cancer Med. 2023 Sep 7;12(18):19149–62. doi: 10.1002/cam4.6499 (PMC10557909; doi:10.1002/cam4.6499)
Supplement: Supplementary file 1 — Data S1 [file CAM4-12-19149-s001.zip › SF2_Data Synthesis_FINAL.xlsx]

## Sheet: RQ1
1. What are the healthcare professionals’ perceptions, opinions, and perspectives on the use of CAM for cancer patients?
Negative adverse effects may be extremely harmful for patients	HCPs have low expectations and negative attidues of using CAM	Using CAM may have positive effects
Sixty-five percent of our physicians claimed questioning patients about use of herbal remedies and concern of harmful interactions was the most significant reasonfor asking about herbal use (p-value < 0.0001). However, since the current knowledge of interactions is incomplete, more research is needed urgently. (Al-Omari 2013)	A high percentage (86%) was also concerned about the lack of scientific knowledge about CAM therapies, and 84% of doctors were concerned about the cost of CAM therapies. (Bocock 2011)	The CM modality perceived by a majority of the nurses to be most beneficial in improving QOL for patients with cancer was mind-body-spirit therapies (e.g., meditation, hypnotherapy, spiritual guidance). This was followed by manual/ movement interventions (e.g., reflexology, yoga, Tai Chi), traditional Chinese Medicine/acupuncture, and nutrition. (Adami 2017)
Some healthcare providers voiced a concern regarding the combination of CAM as an evidence-based intervention used together with cultural interventions provided by unprofessional healers, who may at times be believed to offer non-authentic or ‘fake’ traditional healings. (Alqahtani 2018 2013)	The crux of the physicians' opinions, however, was that alternative cancer therapies have not been scientifically proven to be efficacious. "The problem with alternative therapies," as highlighted by one of the oncologists, "is that one can't assess their efficacy. (Bourgeault 1996)	As our survey demonstrates, CAM is of high relevance in palliative care. Most participants have already been asked about CAM by patients or relatives and most would use CAM. (Conrad 2014)
Several physicians expressed the belief that the use of Kampo medications poses the risk of the same adverse events as does the use of allopathic therapy and, due to the lack of reporting of these adverse events, that they are too readily prescribed by physicians and taken by patients, leading to their overuse. (Ito 2012)	Yet, physicians are much more likely to check for evidence than nurses as in general in our survey, physicians are more skeptical toward CAM than nurses (this is in line with our data from of a German university hospital. (Conrad 2014)	Most nurses in this study believed that CAM was safe, reduced stress and pain, increased immunity, and may delay the progression of cancer. (Christina 2019)
possible negative influences of CAM on the effectiveness of the conventional therapy through negative interaction between cancer drugs and substances labeled as CAM. (Klatt 2022)	This attitude was clearly seen when nurses reported that they were hesitant to recommend CAM to patients who would like to use them in conjunction with their cancer treatment. (Christina 2019)	All the oncologists, in particular those from Genoa, agreed in referral of patients to CM in order to relieve those with terminal illnesses psychologically and palliatively or to allow patients to choose the preferred treatmentr. (Crocetti 1996)
over 90% of responding oncologists agreed on being concerned about interactions between chemotherapy and CAM therapies, the safety of the patient, and a lack of scientific knowledge about CAM treatments. (Lee 2008)	they often respond to patients’ requests for advice regarding CAM in a simple way because of lack of reliable information and due to uncertainty. (Dahlhaus 2015)	Nearly two-thirds of the nurses indicated that AM was useful because it was the patients’ feelings and wishes that were important. If the patient feels it is right, it may have a positive effect, not necessarily on the disease, but at least on the quality of life. (Damkier 1998)
However, many physicians also report concern about the lack of evidence supporting CHM. Not only is this concern discrepant with their reported personal beliefs in the utility of CHM but also at odds with the vast amount of positive studies published in Chinese medical journals. This incongruity may be a reflection of the knowledge that the quality of the RCTs on TCM published in Chinese medical …	Of the oncologists who responded that CAM was ineffective against cancer, 85.1% cited the lack of reliable evidence as the main reason. (Hyodo 2003)	Regarding their expectation of the ability of Kampo medicine to counter the adverse effects of chemotherapy and improve quality of life. (Ito 2012)
However, it is concerning that there is evidence that some CAM therapies might have potential harmful effects and interaction with convention. (Wanchai 2015)	the majority (61%) of physicians surveyed find themselves discouraging CAM therapies because they are not knowledgeable enough about the safety or efficacy of CAM treatment. (Milden 2004)	Approximately half of the oncologists endorsed CAMs for their positive efficacy in pain or symptom relief, regaining physical strength, and immune function improvement. (Kim 2016)
However, in the current study, only 17% of the oncologists showed concerns about the potential adverse interactions, for it is generally agreed that most CAM products are safe in China. Besides, few studies have explored the prevalence of toxicities directly related to CAM products such as green tea, Chinese herb and formatted Chinese medicine during conventional treatments. However, no recent cl…	interestingly, nurses were more skeptical than physicians (91% of nurses, 72% of physicians). To our knowledge, there is no evidence that one of these methods has any positive effect on patients with terminal stage of cancer. (Muecke 2016)	oncologists and find their physicians to be generally supportive. In fact, over 90% of physicians reported having prescribed TCM to their patients and many physicians use TCM themselves. This is likely a reflection of the fact that almost all western trained physicians in China have had some TCM training. (McQuade 2012)
many oncologists often show concerns about the potential adverse effects of CAM’s concurrent use with conventional treatments, some of them even believe that CAM therapies can be harmful to their patients.11 However, in the current study, only 3.0% of the cancer patients showed concerns about the potential adverse interactions while nearly 20% of the oncologists did so. In clinical practice, once…	We found that most HCP had a negative attitude toward TCAM in spite having used TCAM personally. Half of all HCP felt that the role of TCAM in conventional medicine was being underestimated. (Olbara 2004)	professionals are convinced that CAM may have benefits for the patients; relaxation techniques and physical exercise were recommended by more than 80% of physicians. (Muecke 2016)
	The finding that oncology physicians expressed a more negative attitude compared with other oncology health workers towards alternative medicines, but less so towards complementary medicines is important. (Risberg 2004)	considering the effectiveness of CAM, the methods thought to be most beneficial in patients with cancer were music (52.8%), massage (49.6%), and exercise (48.8%). Moreover, nurses reported that music (51.2%), massage (38.6%), and exercise (37.8%) could be easily and independently applied in patient care, without causing major side effects. (Metin 2018)
	The most negative attitude towards the simultaneous use of conventional medicine and CTs was shown by oncologists (P < 0.01) and urologists (P < 0.05). Likewise, physicians with more than 75% cancer patients and reporting a sufficient level of knowledge about CTs showed a significantly more negative (P < 0.001) attitude than physicians with less than 25% cancer patients and who did not know enoug…	Norwegian females compared with male physicians. Nurses, clerks and therapeutic radiographers in our study had a more positive view of both alternative and complementary medicines than physicians. (Risberg 2004)
	this study found that CAM currently does not play a major role for cancer physicians in this country. Results are supported by the fact that physicians perceived a low rate of CAM use in patients and by clear statements about the perceived value of CAM. (Theodoropoulos 2005)	In our study, health centre GPs showed the most positive attitude towards CTs. In Finland, health centres often provide care for cancer patients at the palliative stage, and it has been reported that in this situation professional opinions towards CTs tend to become more positive. (Salmenpera 2003)
		Most (78%) of the nurses agreed that CAM had a positive psychological impact on patients. The explanation could be that nurses in the current study had used some CAM therapies themselves and might have had a good experience (Somani 2014)
		In addition, one meaning of CAM care practices in this study is that CAM was identified with emotional and psychological healing because it helped patients to be calm and peaceful. For this reason, it will be useful if nurses open their minds to learn more about CAM and find ways to integrate CAM into conventional medicine. For example, nurses might allow patients to perform Buddhist beliefs whil…

## Sheet: RQ2
2. What are the barriers and facilitators to use and offer CAM modalities for cancer patients?
Specific trainings are much needed to mention and offer CAM therapies	There is no concrete regulation in healthcare system to use or promote CAM	Poor communication by HCPs with patients (rationale/lack of explanation)
This shows that education about CAM modalities is a significant unmet need among Jordanian on_x0002_cologists. Most of the physicians surveyed received their medical education in Jordan and there is little or no education in comple_x0002_mentary medicine at Jordanian medical schools. (Al-Omari 2013)	While there is a growing interest in CAM amongst health professionals in Brazil, recognising the need for a broad-based care system which would respond to both the physical and emotional needs of cancer patients.significant barriers exist in terms of allowing for the integration, implementation and management of these CAM practices in the National Health System. Whether there should be further CA…	Lack of evidence-based knowledge about CM in professional nurses may hinder nurse–patient commuunication and the ability to assess needs and to discuss safe treatment options. (Adami 2017)
The current study’s results can help educate cancer medical teams about their patients’ beliefs and the types of CAM that could be used. All healthcare professionals who seek to apply only conventional medicine in the Arabic culture could be at risk of treatment failure. (Alqahtani 2018)	almost half (44.6%) of the nurses believed that people were concerned and afraid of the examinations and treatments they received through the official health care system. On the other hand, 44.6% of the nurses believed that official health care services did in fact meet peoples’ expectations. It was not believed that any changes in the official health care system had encouraged people to use alte…	HCP were most concerned about: giving false hope to vulnerable patients (88%), lack of evidence that T&CM works (87%), and their own lacking T&CM knowledge (80%). (Handayani 2022)
they were interested in providing CIM treatments following adequate CIM training were considered to have a greater interest in integration (Ben-Arye 2017)		professionals may be concerned that encouragement of the use of complementary methods may result in a patient’s abandoning conventional treatment. (Hann 2004)
most HCPs believed that they required further education and/or training about CAM for cancer care. (King 2015)		even though physicians have indicated that communication about complementary therapies is very important, they do not routinely discuss them with patients. (O'Beirne 2004)
Only one-third of the oncologists who responded had routinely offered comple_x0002_mentary counseling to their patients. The main reasons for this are a lack of knowledge and professional training. (Klein 2017)		this study suggested that the minority of China’s oncologists discuss with their patients about CAM, and most of the oncologists self-reported lack of knowledge on CAM. It also indicated that more than half of oncologists in China did not encourage CAM use. (Yang 2017)
One overall promising aspect of our study was that 72% of surveyed oncologists expressed interest in learning more about some aspect of CAM. (Lee 2008)
Twenty-one percent of the staff had training in some form of CAM; however, two-thirds of the staff would like training in these skills. (Lewith 2002)
84% reported an interest in attending continuing medical education courses on CAM. (Milden 2004)
Structured training should be available for physicians to safely use CM for patients (Ott 2015)
Respondents’ answers on the five belief-related questions overwhelmingly reflected positive attitudes. Nurses scored highest on CAM education, suggesting that education is profoundly important to oncology nurses. For CAM to be incorporated into nursing practice, education must be provided. (Rojas-Cooley 2009)

## Sheet: CERQUAL
Q1	SoF	Studies	Methodological limitations	Coherence	Adequacy	Relevance	CerQual assessment	Explanation of assessment
1	Negative adverse effects may be extremely harmful for patients A majority of HCPs were concerned of CAM being not safe for patients, especially when used with chemotherapies. HCPs have negative perspectives toward to CAM which may be harmful due to lack of scientific evidence	Al-Omari 2013, Bocock 2021, Ito 2012, Klatt 2022, Lee 2008, McQuade 2012, Roth 2009, Wanchai 2015, Yang 2017, Yang 2018	Minor concerns as these papers were high quality	Findings across studies are consistent and coherent.	Minor concerns due to mixed data having patient participants	No concerns	High confidence	Minor concerns due to adequacy, having mixed data (included patient participants)
2	HCPs have low expectations and negative attidues of using CAM HCPs generally had little to no exposure of CAM so that there were no interests to consider using CAM. Due to lack of proven effectiveness and limited knowledge, HCPs are hesitant and skeptical to use and recommend CAM modalities	Alqahtani 2018, Bourgeault 1996, Christina 2019, Chang 2011, Dahlhaus 2015, Hyodo 2003, Milden 2004, Muecke 2016, Olbara 2018, Risberg 2004, Salmenpera 2003, Theodoropoulos 2005	Minor concerns as these papers were high quality	Findings across studies are consistent and coherent.	Minor concerns due to mixed data having patient participants	No concerns	High confidence	Minor concerns due to adequacy, having mixed data (included patient participants)
3	Using CAM may have positive effects Some HCPs think that there are positive psychological effects when using CAM; in addition, CAM modalities may delay the progression, especially in a palliative setting, and also improve overall quality of life	Adami 2017, Conrad 2014, Christina 2019, Crocetti 1996, Damkier 1998, McQuade 2012, Muecke 2016, Metin 2018, Kim 2016, Risberg 2004, Salmenpera 2003, Somani 2014, Wanchai 2015	Minor concerns as these papers were high quality	Findings across studies are consistent and coherent.	Minor concerns due to mixed data having patient participants	No concerns	High confidence	Minor concerns due to adequacy, having mixed data (included patient participants)
Q2	SoF	Studies
1	Specific trainings are much needed to mention and offer CAM therapies HCPs mentioned that there are no adequate training sessions to offer CAM use; however, HCPs are interested in learning more about CAM. Some HCPs believe that training regarding CAM should be mandatory in oncology. Overall, there is lack of opportunity to experience CAM	Al-Omari 2013, Alqahtani 2018, Ben-Arye 2017, King 2015, Klein 2017, Lee 2008, Lewith 2002, Milden 2004, Ott 2014, Rojas-Cooley 2009	Minor concerns as these papers were high quality	Findings across studies are consistent and coherent.	Minor concerns due to lack of in-depth data (lack of details of specific trainings)	No concerns	High confidence	Minor concerns due to adequacy, lacking in-depth data (lack of details of specific trainings)
2	There is no concrete regulation in healthcare system to use or promote CAM Some HCPs stated that there is no such regulations regaring CAM use. Some HCPs mentioned that there is only few regulations to cover CAM therapies whicn can get expensive for patients	Pamela 2016, Salmenpera 1998	Minor concerns as these papers were high quality	Findings across studies are consistent and coherent.	Moderate concerns due to lack of in-depth data.	No concerns	Low confidence	Due to low number of studies reporting on this finding.
3	Poor communication by HCPs with patients (rationale/lack of explanation) HCPs said that lacking knowledge and awareness of CAM draw back from recommending CAM for patients. As a majority of the HCPs have never experienced CAM, HCPs cannot recommend knowing any potential positive effects	Handayani 2022, Hann 2004, Henf 2015, Roth 2009, Yang 2017, O'Beirne 2004, Grimm 2021, Rhode 2008	Minor concerns as these papers were high quality	Findings across studies are consistent and coherent.	Moderate concerns due to lack of in-depth data.	No concerns	Moderate confidence	Due to low number of studies reporting on this finding.
