# Supplementary material for: Perception, attitudes, knowledge of using complementary and alternative medicine for cancer patients among healthcare professionals: A mixed‐methods systematic review
Source: Cancer Med. 2023 Sep 7;12(18):19149–62. doi: 10.1002/cam4.6499 (PMC10557909; doi:10.1002/cam4.6499)
Supplement: Supplementary file 1 — Data S1 [file CAM4-12-19149-s001.zip › SF3_Characteristics of the included studies.xlsx]

## Sheet: Sheet1
	No.	Author (Year)	Country	Study design	Study Population	Number of Participants	Specialty	Main Findings	Positive Comments	Negative Comments
Admi, H., et al. (2017). "Complementary Medicine and the Role of Oncology Nurses in an Acute Care Hospital: The Gap Between Attitudes and Practice." Oncol Nurs Forum 44(5): 553-561.	1	Admi et al (2017)	Israel	Quantitative	Hospital nurses from Rambam Health Care campus in northern Israel	434, Response rate (RR)= 45%	Not available (NA), nurses with oncology experience	Nurses lack knowledge and are unaware of the risks associated with complementary and alternative medicine (CAM). But, nurses believe this approach can improve the quality of life of cancer patients; 51% expressed an interest in receiving the adequate training. Oncology nurses were postivie about an integrative approach; however, nurse managers had significantly more positive attitudes toward inte…	Nurses in managerial positions held a significantly stronger belief, compared to staff nurses, that CAM can improve the quality of life (QoL) of patients with cancer. Especially, nutrition, manual and movement, and mind-body-spirit therapies could be the most beneficial. Overall, nurses' attitudes regarding the potential of CAM to improve QoL in patients with cancer were relatively positive (4.9 …	Nurses were skeptical of the evidence-based research of CAM.
Al-Omari, A., et al. (2013). "Perception and attitude of Jordanian physicians towards complementary and alternative medicine (CAM) use in oncology." Complement Ther Clin Pract 19(2): 70-76.	2	Al-Omari et al (2013)	Jordan	Quantitative	Physicians working at King Hussein Cancer Center (KHCC)	71, RR= 71%	A mixture of internal medicine, pediatrics, oncology, palliative care, and anesthesia	84% defined CAM as not evidence-based treatments and/or herbs. More than 80% reported interest to learn about CAM. 70% believed that herbal remedies were harmful, though only 17% reported some knowledge about the composition of herbal mixtures. Physicians’ concern of harmful interactions was the most significant reason for asking patients about the use. Less than 90% of physicians who estimated a…	Almost half of the surveyed physicians indicated interest in CAM, and more than 80% reported being interested to learn more about CAM use in oncology. Therefore, physicians' beliefs about CAM in general and herbal remedies in particular are not based on knowledge, which again emphasizes the need for physicians' CAM education to better address patients concerns and improve care. They show high int…	Physicians were concerned of the harmful interactions and also indicated lack of support having inadequate proof of benefit and safety.
Alqahtani, M. M. J., et al. (2018). "Are we meeting cancer patient needs? Complementary and alternative medicine use among Saudi cancer patients: A qualitative study of patients and healthcare professionals’ views." European Journal of Integrative Medicine 24: 54-60.	3	Alqahtani et al (2018)	Saudi Arabia	Qualitative	Heealthcare professionals from the Cancer Multidisciplinary Team, including physicians, nurses, health educators, psychologists, social workers, physiotherapists, occupational therapists, and radiotherapists	30	Oncology	Healthcare professionals were concerned about the implications of mixing CAM, in the form of cultural interventions provided by nonprofessional healers, with biomedicine. Doctors, in particular, were less willing to establish policies or to follow guidelines regarding the integration of CAM into cancer treatment and care.	Nurses and health education specialists indicated they were more likely than other healthcare providers to view CAM positively. The current study’s results can help educate cancer medical teams about their patients’ beliefs and the types of CAM that could be used. CAM could be incorporated as essential and holistic aspect of cancer care. Physicians stated that CAM in Saudi Arabia is influenced by…	Some healthcare providers voiced a concern regarding the combination of CAM as an evidence-based intervention used together with cultural interventions provided by unprofessional healers, who may at times be believed to offer non-authentic or ‘fake’ traditional healings. Also, some doctors had negative attitudes toward CAM, having no trusts in CAM therapies. Some healthcare providers expressed th…
Ben-Arye, E., et al. (2017). "Attitudes Among Nurses Toward the Integration of Complementary Medicine Into Supportive Cancer Care." Oncol Nurs Forum 44(4): 428-434.	4	Ben-Arye (2017)	Israel	Quantitative	12 medical centers throughtout Israel (inpatient oncology departments, hematology/oncology, pediatric oncology, gynecologic oncology, and non-oncologic departments, such as, surgery and internal medicine wards, home hospice care services, and primary care clinics)	973, RR= 66%	Oncology and non-oncology	Of the 973 nurses who completed the questionnaire, 934 expressed interest in integrating CIM into supportive cancer care. A logistic regression model indicated that nurses with a greater interest in integration tended to be older, believed that complementary and integrative medicine (CIM) improved patients’ QoL, and had no structured postgraduate oncology training. Nurses who believed CIM to be b…	Most nurses were interested in the integration of CIM into hospital and community-based supportive cancer care. In addition, a large subgroup of nurses expressed an interest in receiving training on CIM to enhance their knowledge of the evidence supporting the effectiveness of CIM in cancer care and safety-related issues. These nurses are also interested in improving communication with patients w…	Nurses mentioned lack of knowledge and clinical expertise would be difficulty for integration. A change in professional education can be considere from the policymakers.
Bocock, C., et al. (2011). "Beliefs of New Zealand doctors about integrative medicine for cancer treatment." Integr Cancer Ther 10(3): 280-288.	5	Bocock et al (2011)	New Zealand	Quantitative	Doctors in the Otago region of New Zealand (NZ)	235, RR= 59%	A mixture of GP, oncology, and non-specified specialty	Around 60% agreed that CAM can be integrated into a treatment regime to provide the best care for a patient. Doctors had many concerns about CAM; however, many doctors wanted to learn more about CAM (58%); doctors who believed that they knew enough about CAM were more likely to ask about it and to recommend it to patients.	About 60% of doctors agreed with the principle of integrating complementary and alternative therapies into a treatment regime. Doctors supported for the use of CAM when it was used as a last resort and if a disease was considered incurable rather than curable. Female doctors had more positive views toward CAM than male and older doctors. Younger doctors had also been identified as being more posi…	Many of the doctors in our survey (86%) identified lack of scientific evidence as a major concern about CAM therapies. A majority of doctors were concerned about interference with other medications and side effects.
Bourgeault, I. L. (1996). "Physicians' attitudes toward patients' use of alternative cancer therapies." Cmaj 155(12): 1679-1685.	6	Bourgeault (1996)	Canada	Qualitative	18 oncologists were selected from university-affiliated cancer centres in Toronto. 12 GPs were randomly selected from solo and group practices in Metropolitan Toronto.	30, RR= 56%	Oncology and GP	Many physicians perceived to be unfamiliar with available alternative cancer therapies and indicated that the main sources of information were their patients and the press. Although most of the physicians viewed the efficacy of such therapies as scientifically unproven, they would respect their patients' decision to use them and encourage them to continue with standard treatment. Factors found to…	Doctors expressed a tolerant and sometimes positive reaction toward patients' use of such therapies unless it was considered physiologically, psychologically or financially harmful, or was chosen by patients instead of a standard therapy scientifically proven to be highly effective.	Physicians in this study generally viewed alternative cancer therapies as scientifically unproven remedies on which little information regarding their efficacy was available. The opinions expressed in this study are somewhat more negative than was expected, given the results of previous Canadian surveys. Perhaps the participants in this study were more accepting of the use of alternative medicine…
Conrad, A. C., et al. (2014). "Attitudes of members of the German Society for Palliative Medicine toward complementary and alternative medicine for cancer patients." J Cancer Res Clin Oncol 140(7): 1229-1237.	7	Conrad et al (2014)	Germany	Quantitative	All members of the German Society for Palliative Care	537, RR= 14%	Palliative Care	Acceptance of CAM is high (92 % for complementary and 54 % for alternative medicine). Most participants had already been asked on CAM by patients (95 %) and relatives (89 %). Forty-four percent already had used complementary methods and 5 % alternative methods. Only 21 % think themselves adequately informed. Seventy-four percent would use complementary methods in a patient with advanced tumor, an…	In general, acceptance of complementary medicine is high (more than 90%). Furthermore, 80 % of all participants believe that patients have a benefit from using CAM. Only the small group of oncologists (n = 36) regards interactions as relevant problem in palliative care. Also, a third of all participants fully accept using alternative therapies on cancer patients in palliative setting without limi…	Physicians are more skeptical toward CAM than nurses. As CAM use is viewed as a lack of evidence-base, it is vital to provide sufficient information and recommendations.
	8	Chang et al (2011)	Ireland	Quantitative	University College Hospital Galway	156	A mixture of professionals	Among health care professionals, there was a significant association between CAM use and professions. The prevalence of CAM use was the highest among pharmacist (4/5, 80%), followed by nurses (30/61, 49.2%), physiotherapists (10/27, 37.0%), and the least prevalent among doctors (17/59, 28.8%). Longer duration since qualification was associated with higher likelihood of CAM usage (p = 0.007). Ther…	A high interest to learn more about CAM therapies.	Negative perceptions on CAM by clinical oncologists were reported and also mentioned discrepant views on CAM between oncologist and cancer patients
Christina, J., et al. (2019). "Nurses' Knowledge and Attitudes Toward Complementary and Alternative Medicine for Adult Patients With Cancer in Bandung, West Java, Indonesia: A Qualitative Study." J Holist Nurs 37(2): 130-139.	9	Christina et al (2019)	Indonesia	Qualitative	Indonesian registered nurses with more than two years clinical experience, who were currently employed in palliative care at a referral public hospital in Bandung, Indonesia.	10	Palliative Care	Thematic analysis identified that nurses possessed limited knowledge of CAM. Nurses were skeptical toward CAM and less confident to recommend. Four main themes (and two subthemes) emerged: Understanding of CAM, Hesitative Attitudes, Personal Experience, and Preferences in Learning about CAM. There is a need to integrate CAM topics into nursing education programs in order to develop nurses’ knowle…	Most nurses believed that CAM was safe, reduced stress and pain, increased immunity, and may delay the progression of cancer; thus, CAM may accelerate the healing process and improve the QoL of patients with cancer. This study may have a positive impact on the quality of care of adult cancer patients as a result of a better understanding, more objective attitudes, and improved nursing practice.	Nurses in this study were skeptical toward CAM even though they believed in the benefits of CAM. This attitude was clearly seen when nurses reported that they were hesitant to recommend CAM to patients who would like to use them in conjunction with their cancer treatment. Furthermore, they had not recommended CAM to patients who wanted to use them as they worried about the side effects of their i…
Crocetti, E., et al. (1996). "Complementary medicine and oncologists' attitudes: a survey in Italy." Tumori 82(6): 539-542.	10	Crocetti et al (1996)	Italy	Quantitative	76 oncologists of the Istituto Nazionale per la Ricerca sul Cancro of Genoa, 80 oncologists from the Istituto Tumori Fondazione Pascale of Naples, and 100 hospital practitioners of the Province of Sondrio	190, RR= 74%	Oncology and GP	Replies were received from 190 oncologists. One-fifth of the physicians replied that the physicians had no knowledge of CM. The main sources of information were newspapers and TV. One-fourth of the physicians had personally used CM. About one-fourth of the physicians had practiced some kind of CM. The percentage of oncologists from Genoa who would refer their cancer patients to CM was significant…	Almost all the oncologists, in particular those from Genoa, agreed in referral of patients to CM in order to relieve those with terminal illnesses psychologically and palliatively or to allow patients to choose the preferred treatment (72.7% of the replies).	The present study showed that the knowledge of oncologists about CM was limited so that it was impossible to meet patients' expectations. As the level and the quality of the knowledge of CM of the oncologists interviewed were low, the oncologists could hardly be helpful, dealing with therapies besides conventional medicine.
Dahlhaus, A., et al. (2015). "Complementary medicine for cancer patients in general practice: qualitative interviews with german general practitioners." Forsch Komplementmed 22(1): 36-41.	11	Dahlhaus et al (2015)	Germany	Qualitative	154 German general practitioners	10, RR= 7%	GP	General practitioners feel largely responsible for providing information on CAM to cancer patients; however, uncertainty and a lack of knowledge concerning CAM lead the GPs to respond base on personal experiences and attitudes. GPs would profit from having and knowing trusted CAM information to discuss with patients more openly and proactively.	GPs feel much responsible for advising and providing patients on the usefulness of CAM.	GPs perceived the quality of available CAM information as heterogeneous and evidence as hard to appraise due to lack of reliable information and due to uncertainty.
Damkier, A., et al. (1998). "Nurses' attitudes to the use of alternative medicine in cancer patients." Scand J Caring Sci 12(2): 119-126.	12	Damkier et al (1998)	Denmark	Quantitative	97 Nurses at the Department of Oncology and Haematology at Odense University Hospital	60, RR= 62%	NA (nurses from the department of oncology and haematology)	The nurses primarily perceived the use of alternative medicine (AM) as an individual choice which the nurses wanted to support. Sixty-three percent of the nurses indicated that AM could be useful in the treatment of cancer patients, 32% would sometimes suggest AM to the patients, and 20% used in nursing. One-third of the nurses had experienced conflict in connection with AM and the patients, most…	The nurses considered that use of AM was the patients’ own responsibility, but that the nurse should support the patients’ choices. When asked by the patients for advice regarding AM, nearly all the nurses would inform and/ or support the patients. Nearly two-thirds of the nurses indicated that AM was useful because it was the patients’ feelings and wishes that were important. If the patient feel…	Nurses described feelings of conflict when the patients renounced the established treatment, or started treatment too late because the patients wanted to try AM first.
	13	Handayani et al (2022)	Indonesia	Quantitative	The pediatric center facilities at Dr. Sardjito Hospital	175, RR= 83%	Pediatric Oncology	Only 2% of HCPs viewed traditional and complementary medicine (T&CM) positively; most HCPs have negative perspectives. HCPs should gain more insights regarding T&CM, and physicians should discuss of T&CM openly with the patients' parents without giving negative aspects using T&CM. HCPs show little or no initiatives to discuss regarding T&CM use. Eighty-eight percent of the HCPs were concerned pro…	Most HCPs (96%) think that patients' parents should receive proper guidance by doctors in hospital about benefits and harmful effects of T&CM.	HCPs are concerned about a lack of evidence of T&CM and limited knowledge T&CM knowledge. Only 5% of HCPs ask patients' parents the use of T&CM.
Hann, D. M., et al. (2004). "Oncology professionals' views of complementary therapies: a survey of physicians, nurses, and social workers." Cancer Control 11(6): 404-410.	14	Hann et al (2004)	Georgia	Quantitative	Four hundreds surveys sent to each of the gourps: physicians were selected using systematic random sampling from the 1998 American Society of Clinical Oncology Directory, nurses were randomly selected from the 1998 Oncology Nursing Society Directory, social workers were randomly selected from the 1998 Association of Oncology Social Workers Directory.	549, RR= 46% (147 physicians, 183 nurses, and 219 social workers)	Oncology	On average, oncology physicians reported being familiar with 72% of the therapies, while nurses were familiar with 76%, and social workers were familiar with 80%. The difference among the three groups indicated that social workers were familiar with more therapies than nurses, who were familiar with more therapies than physicians. With regard to sources of information on complementary therapies, …	With regard to familiarity with complementary therapies, social workers were familiar on average with the most methods, followed by nurses then physicians. There was agreement among the groups about the reasons why patients use complementary therapies. The reason most agreed upon was that “it gives them hope”; over 90% of professionals in all three groups agreed with this statement.	There were some discrepancies between the groups in their beliefs about complementary therapies. For example, oncology physicians were significantly less likely than nurses or social workers to acknowledge that complementary therapies can help patients manage side effects, reduce stress, and cope. Professionals may be concerned that encouragement of the use of complementary methods may result in …
Henf, A., et al. (2015). "Complementary and alternative medicine for cancer patients - A survey among gynecologists in Germany." Trace Elements and Electrolytes 32(4): 165-168.	15	Henf et al (2015)	Germany	Quantitative	Members of the North-Eastern-German Society for Gynecologic Oncology (NOGGO)	57, RR= 27%	Gynecologic Oncology	Acceptance of CAM was high (70% of participants). 56% use CAM from time to time and 17.5% on regular terms. 75% of the participants agree that CAM is a supportive means which helps to activate the patient.	CAM is well accepted by gynecologists with a main focus on oncology. In order to further facilitate counseling on CAM, knowledge on CAM should be increased in medical students and physicians using evidence based data.	Not available
	16	Hyodo et al (2003)	Japan	Quantitative	1952 clinical oncologists randomly seleted from the Japanese oncology literaure and oncologists practicing in cancer centers and related hospitals (a nationwide association of medical centers for cancer and adult diseases).	751, RR= 39%	Oncology	The majority of oncologists believed that CAM therapies were ineffective against cancer, and the main reason is was a lack of reliable information. Only 13% of oncologists had experienced CAM-related disease treatments with their patients. Eighty-four percent of the oncologists mentioned the feasibility of negative interactions between CAM and cancer-related drugs.	Even though 81.7% of oncologists believed that CAM products were ineffective, most of them (92%) eventually accepted their use.	Negative perceptions of CAM were indicated among clinical oncologists due to a lack of proven effectiveness of CAM modalities. Oncologists also expressed concerns regarding drug interactions with CAM.
Ito, A., et al. (2012). "First nationwide attitude survey of Japanese physicians on the use of traditional Japanese medicine (kampo) in cancer treatment." Evid Based Complement Alternat Med 2012: 957082.	17	Ito et al (2012)	Japan	Quantitative	124 cancer hospitals throughout Japan. A total of 1816 questionnaires sent.	900, RR= 50%	A mixture of 22 medical specialties	Among the 900 physicians surveyed, 92.4% reported having prescribed Kampo medications, of whom 73.5% reported having prescribed for cancer patients. Despite this high percentage and the finding that only 9.7% of the physicians reported that they considered Kampo medications to be harmful, only 23.1% of the physicians expressed high expectations of the efficacy of Kampo medicine in tumor suppressi…	Many physicians expressed high expectations that Kampo therapy could alleviate the adverse effects of chemotherapy and improve quality of life.	Several physicians expressed concern that Kampo medicine may cause liver dysfunction or interstitial pneumonitis and further expressed the belief that the use of Kampo medications poses the risk of the same adverse events as does the use of allopathic therapy. Physicians also concerned about the overuse of Kampo medicines.
Kim, S. H., et al. (2016). "Expected and perceived efficacy of complementary and alternative medicine: A comparison views of patients with cancer and oncologists." Complement Ther Med 28: 29-36.	18	Kim et al (2016)	Korea	Quantitative	The study was conducted as part of the CaPE (Cancer Patient Experience) Study, an annual nationwide survey in Korea by the Ministry of Health and Welfare.	134, RR= 93%	Oncology	This study showed a marked discrepancy and a lack of concordance between the expectations of patients with cancer regarding CAM’s efficacy and the perception of the oncologists. Effective communication is much needed between the patients and oncologists regarding CAM for patients to share CAM experiences while reducing unncesarry CAM use.	About a half of the oncologists endorsed CAM modalities for its positive efficacy in pain or symptom relief, regaining physical strengh, and immune function immprovement, psychological and emotional support of the patient and for the family caregivers.	Only a few oncologists viewed CAM modalities as effective treatments for the complete remission of disease and life prolongation and also discussed about CAM use with the patients.
King, N., et al. (2015). "Surveys of cancer patients and cancer care providers regarding complementary therapy use, communication and information needs." Journal of Alternative and Complementary Medicine 20(5): A98.	19	King et al (2015)	Canada	Quantitative	300 health care providers (HCPs) of any discipline working at the Tom Baker Cancer Centre who had contact with cancer patients.	100, RR= 33%	A mixture of oncology-related specialists	71% of HCPs had patients report their CAM use. 62.5% reported asking patients about using CAM. Few practitioners reported being knowledgeable about CAM (18%) or prepared to address CAM (13%). HCPs endorsed positive views of CAM, with 66% believing CAM can benefit conventional medicine. Though only 31% of practitioners had received any CAM training, 90% reported interest in receiving CAM education…	It was found that 90% of practitioners reported interest in receiving further CAM education. HCP results suggested that patients are increasingly initiating discussions of CAMs. This is a positive finding as patient disclosure of CAM use has been associated with patient-centered communication, which in turn has been shown to enhance satisfaction with care, reduce distress, and improve conventiona…	Almost a half of HCPs had suggested a patient discontinue a CAM therapy than had suggested a patient use a CAM therapy.
	20	Klatt et al (2022)	Germany	Qualitative	Conference of the Society of Pediatric Oncology and Hematology	14	Pediatric Oncology	Main themes identified were a heterogeneous understanding and evaluation of CAM, partly influenced by personal experiences and individual views on plausibility; the perception that CAM discussions were a possible tool and acknowledgement of limitations regarding implementation of CAM discussions; and uncertainty and different views regarding professional duties and tasks when being confronted wit…	Physicians consider CAM when it comes to treating negative adverse effects of the conventional cancer treatments and also consider CAM as supportive in palliative situations. The discussion of CAM was also perceived as an element to strengthen the relationship with physicians and parents, and physicians were open to discuss CAM-related questions.	Physicians mentioned of possible harm related to the negative influences of CAM and the negative interaction between cancer drugs and CAM. Physicians also mentioned the uncertainty regarding CAM evidence and challenges to acquire the effectiveness of specific CAM measures.
Klein, E., et al. (2017). "Gynecologic oncologists' attitudes and practices relating to integrative medicine: results of a nationwide AGO survey." Arch Gynecol Obstet 296(2): 295-301.	21	Klein et al (2017)	Germany	Quantitative	676 members of the Research Group on Gynecological Oncology (Arbeitsgemeinschaft Gynäkologische Onkologie) in the German Cancer Society.	104, RR= 15%	Gynecologic Oncology	Of the 104 respondents (15.4%) using complementary and integrative medicine (CIM), 93% reported that CIM was offered to breast cancer patients. Exercise, nutritional therapy, dietary supplements, herbal medicines, and acupuncture were the methods the patients were most commonly advised to use. However, CIM therapies are poorly implemented in routine clinical work.	There is a high level of interest in CIM modalities among physicians, having a high acceptance rate of CAM (92%). Most of the physicians using CIM reported that majority of them used the modalities with breast cancer patients.	As there is a lack of knowledge and training for physicians, they were reluctant to offer CAM modalities
Lee, R. T., et al. (2008). "An international pilot study of oncology physicians' opinions and practices on Complementary and Alternative Medicine (CAM)." Integr Cancer Ther 7(2): 70-75.	22	Lee et al (2008)	USA	Quantitative	249 oncologists from three geographic regions: 147 oncologists from California, 35 oncologists from China/Taiwan, and 67 oncologists from Illinois.	95, RR= 38%	Oncology	Four out of 5 respondents (78%) felt their medical training was inadequate to use CAM. However, 70% reported they would allow CAM use during active cancer treatment, even in the setting of curable disease. Responding C/T oncologists tended to ask patients more frequently about CAM use and recommended CAM more commonly to patients than surveyed US oncologists, 55% versus 37% and 81% versus 53%. Re…	One promising aspect of our study was that 72% of surveyed oncologists expressed interest in learning more about some aspect of CAM. This study also indicates a general willingness of oncologists to combine CAM and conventional treatments despite oncologists recognizing their own knowledge deficit about CAM.	The majority of oncologists failed to inquire about CAM use among their patients as physicians lack awareness of patients' use of CAM.
Lewith, G. T., et al. (2002). "Complementary cancer care in Southampton: A survey of staff and patients." Complementary Therapies in Medicine 10(2): 100-106.	23	Lewith et al (2002)	UK	Quantitative	The Royal South Hants Hospital, Countess Mountbatten and Oakhaven Hospices.	196, RR= 44%	Oncology (Cancer care team)	Four hundred and forty-eight staff questionnaires were distributed and 196 responses were received. Among the respondents, 84% of the staff dealing with cancer patients were nurses. Twenty-one percent of staff responding had CAM training and two-thirds would like to receive training.	There was unianimous agreement that CAM should be more widely available.	Some factors which might limit the use of therapies included lack of knowledge, lack of availability, possible conflict with conventional medical treatment, that it might be ineffective, concern that their doctor may be opposed and that CAM may cause harm.
	24	McQuade et al (2012)	China	Quantitative	Fudan University Shanghai Cancer Center	72, RR= 80%	Oncology	Physicians were most concerned with interference with treatment, lack of evidence, and safety. However, it is noteworthy that ninety percent of physicians have prescribed herbs and 87.5% have used TCM themselves. The use of TCM by Chinese cancer patients is exceptionally high, and physicians are generally well informed and supportive of patients’ use.	The majority of physicians had themselves used some form of TCM. Sixty percent had used three or more TCM therapies. Many Chinese oncologists believe these complementary therapies useful not only for symptom control but also for treating cancer (particularly CHM). The use of TCM by Chinese cancer patients is exceptionally high, and physicians are generally well informed and supportive of their pa…	Physicians were most concerned with interference with treatment, lack of scientific evidence, and safety. Especially, physicians had more concerns with herbs in general.
Milden, S. P. and D. Stokols (2004). "Physicians' attitudes and practices regarding complementary and alternative medicine." Behavioral Medicine 30(2): 73-84.	25	Milden et al (2004)	USA	Quantitative	A random sample of 200 California Medical Doctors (MDs) from a list of 56,000 physicians licensed by the California Medical Board.	51	NA	Sixty-one percent of physicians do not feel sufficiently knowledgeable about CAM safety or efficacy, and 81% would like to receive more education on CAM modalities. The findings raise important issues for medical education and patient care.	Although they were less willing to recommend CAM, they were willing to have more CAM education. Slightly positive trends among physician's beliefs and attitudes toward CAM were found.	The majority of physicians found the use of CAM therapies as discouraging since they did not have enough knowledge about the safety and efficacy of CAM therapies. Physicians also expressed negatively to use or intentions of CAM modalities in the future
Muecke, R., et al. (2016). "Complementary and alternative medicine in palliative care: A comparison of data from surveys among patients and professionals." Integrative Cancer Therapies 15(1): 10-16.	26	Muecke et al (2016)	Germany	Quantitative	An online survey was conducted among 3740 members of the German Society for Palliative Care.	365, RR= 10%	Palliative Care	A total of 85% of the physicians, and 99% of the nurses claimed to be interested in CAM. The most important source of information for professionals was education. Professionals prefer mind-body-based methods.	CAM is of high acceptance for professionals in palliative care. Professionals are convinced that CAM may have benefits for the patients.	Nurses were more skeptical than physicians of using CAM for patients (91% of nurses, 72% of physicians). Professionals mentioned that communication on CAM with patients in the palliative care setting is scarce.
Gok Metin, Z., et al. (2018). "Perspectives of Oncology Nurses on Complementary and Alternative Medicine in Turkey: A Cross-Sectional Survey." Holist Nurs Pract 32(2): 107-113.	27	Metin et al (2018)	Turkey	Quantitative	190 nurses, at least 6 months clinical experience as oncology nurses, who were directly involved in patient care at two oncology hospitals in Ankara, Turkey.	127, RR= 69%	Oncology	We found that more than half of nurses (54.0%) surveyed had no information on CAM modalities. Most oncology nurses (81.1%) used audiovisual media sources to obtain CAM information. Many nurses (81.3%) reported not using any CAM in cancer care, and only 26.8% recommended CAM to patients. Most nurses used CAM to accelerate wound healing (19.7%) and to manage symptoms, including constipation and dia…	The present study showed that a majority of oncology nurses were more familiar with some CAM methods, including music therapy, massage, exercise, acupuncture, and herbal products. With respect to the efficiency of CAM, nearly, half of the participants stated that prayer, music therapy, and massage were the most beneficial methods. Notably, music therapy, massage, and exercise could be easily appl…	As there has been doubted among healthcare professionals, oncology nurses also expressed the principal barriers to integrating CAM. The nurses also stated the insufficient knowledge or use of CAM methods being hesitant.
O'Beirne, M., et al. (2004). "Complementary therapy use by cancer patients. Physicians' perceptions, attitudes, and ideas." Can Fam Physician 50: 882-888.	28	O'Beirne et al (2004)	Canada	Qualitative	Participants were family physicians in Alberta and British Columbia who agreed to participate in focus groups on cancer patients’ use of complementary therapy.	28	Family Medicine	Eight themes were identified: definition of complementary therapies, importance of holistic health, role of evidence, attitudes toward complementary therapies, perceptions of cancer patients' use of complementary therapies, patient-physician communication, perceptions of family physicians' role with respect to complementary therapies, and concerns about complementary therapies. Family physicians …	Family physicians in the study generally agreed that psychological, social, and spiritual aspects are important determinants of health. As shared decision making is vital, physicians felt the need to be better educated regarding complementary therapies.	Physicians having integrated care with complementary therapies may been seen as opposed to evidence-based practice; however, they understood to have some basic knowledge in order to provide meaningful direction to patients.
Olbara, G., et al. (2018). "Health-care providers’ perspectives on traditional and complementary alternative medicine of childhood cancer in Kenya." Pediatric Blood and Cancer 65(12).	29	Olbara et al (2018)	Kenya	Quantitative	197 HCPs working at Moi Teaching and Referral Hospital, the largest public tertiary hospital in western Kenya.	155, RR= 79%	A mixture of 13 specialists	Only 18% of HCPs were positive about traditional and complementary alternative medicine (TCAM); however, most HCPs (85%) have used TCAM themselves. Thirty-three percent of HCPs believe a combination of TCAM and chemotherapy is the best way to cure cancer, while 56% think that usefulness of TCAM is underestimated in conventional medicine. Self-prayer is regarded as most effective (58%) and safe (7…	The prevalence of TCAM among HCPs is quiet high (85%); this probably is that TCAM is part of cultural heritage in Kenya.	HCPs had a negative attitude toward TCAM in spite having used TCAM personally. Most Kenyan HCPs were still skeptical on the usefulness of TCAM in childhood cancer treatment. The HCPs rarely referred parents to TCAM practitioners. The level of knowledge on TCAM was generally low among all HCPs.
Ott, I. M., et al. (2015). "Attitude of oncology/hematology nurses from German speaking countries towards complementary and alternative medicine." Trace Elements and Electrolytes 32(2): 74-80.	30	Ott et al (2014)	Germany, Switzerland, and Austria	Quantitative	Nurses in Germany, Switzerland and Austria	877	Oncology	61% have a very positive or positive attitude towards complementary medicine (CM) and 20% towards alternative medicine (AM). 71% rate their knowledge as high to moderate regarding CM. 43% use some source of information on CAM and 48% would like more training on CAM. The most important reason to use CM is the patient becoming active (50%). CM is a means for reducing side effects (46%), increasing …	In general, they have a positive attitude towards CM. In order to make CM safer, a structured training should be offered.	Not all participants are aware of the pros and cons of CAM
Pamela, S., et al. (2016). "Attitudes toward complementary and alternative medicine amongst oncology professionals in Brazil." Complement Ther Med 27: 30-34.	31	Pamela et al (2016)	Brazil	Qualitative	47 professionals, belonging to seven different professional categories, working at the cancer unit at the Clinics Hospital in the State University of Campinas.	32, RR= 68%	Oncology	The results revealed two key dynamics in relation to CAM in cancer care in Brazil. First, that doctors, nurses and other allied professionals hold considerably different views on the value and place of CAM, and in turn ascribe it varying levels of legitimacy potentially limiting integration. While some health professionals may articulate a degree of support for CAM, this is limited by perceptions…	Physicians commonly supported the notion that CAM may offer patients some relief when biomedical options had diminished. If a CAM system of health care is to be integrated, broader education of health professionals, including medical physicians, will be required to better serve the patients.	Physicians expressed a generalized negativity toward CAM, aruging the limitation of evidence base for the value of CAM. Disjunctions between the perspectives of patients – who may hold considerable support for CAM – and treating oncology professionals offers the potential for communication problems and even breakdown in the context of conventional oncological care.
Rhode, J. M., et al. (2008). "Perception and use of complementary and alternative medicine among gynecologic oncology care providers." Int J Gynaecol Obstet 103(2): 111-115.	32	Rhode et al (2008)	USA	Quantitative	574 members of the Society of Gynecologic Oncologists; 371 members of the Michigan Oncology Group	462, RR= 49%	Gynecologic Oncology	Gynecologic oncologists and female physicians were more likely to have positive attitudes toward CAM, and to believe that clinical care should integrate conventional and CAM practices, compared with other oncologists and male physicians. It is vital to continue public and professional education regarding CAM as physicians are responsible to provide evidence-based advice to patients seeking CAM th…	Among oncologists surveyed, the majority of physicians (77.1%) indicated that they routinely ask patients about their use of CAM, and most physicians had a positive general attitude toward CAM. Overall, gynecologic oncologists and female providers were more likely to view CAM as effective and have a more positive attitude toward CAM compared with medical oncologists.	Although most oncologists in this study reported asking patients about their use of CAM, the responsibility for educating patients about CAM is not routinely embraced by physicians. All participants did not have an idential view regarding the efficacy of CAM.
Risberg, T., et al. (2004). "Knowledge of and attitudes toward complementary and alternative therapies: A national multicentre study of oncology professionals in Norway." European Journal of Cancer 40(4): 529-535.	33	Risberg et al (2004)	Norway	Quantitative	828 Norwegian oncologists, nurses, clerks and therapeutic radiographers.	509, RR= 62%	Oncology	Only a few physicians (4%) described their reactions to alternative medicine as positive compared with nurses (33%), therapeutic radiographers (32%) and clerks (55%). Females showed a more positive view than males (33% versus 14%). More participants expressed a positive attitude to complementary versus alternative medicines. Most respondents regarded healing by hand or prayer, homeopathy, and Isc…	We found that females generally expressed more positive attitudes toward both alternative and complementary medicine than males. Nurses, clerks and therapeutic radiographers had a more positive view of both alternative and complementary medicines than physicians. Oncologists have a more positive attitude to these therapies. Thus, it might be feasible in the future to achieve more understanding an…	Oncology physicians expressed a more negative attitude compared with other oncology health workers forwards alteranative medicines.
Rojas-Cooley, M. T. and M. Grant (2009). "Complementary and alternative medicine: oncology nurses' knowledge and attitudes." Oncol Nurs Forum 36(2): 217-224.	34	Rojas-Cooley et al (2009)	USA	Quantitative	3637 randomized national sample members from Oncology Nursing Society.	850, RR= 23%	Oncology	Most respondents (n = 816) correctly identified conventional medicine, but only 438 correctly identified the combined term complementary and alternative medicine. In addition, most respondents had difficulty identifying dietary supplements. Four main themes that motivated participants to write comments were issues with communication, knowledge, practice, and interests. All comments illustrated th…	Practice-related CAM questions identified comfort levels with assessing or answering question and ease in finding reputable resources. The role-related CAM questions revealed nurses' familiarity with professional nursing organizations and their state board of registered nursing CAM position statements. All attitudes influenced each other and reflected nurses' ambivalent responses. Respondents' an…	Many respondents confirmed that communication with patients is inhibited by a lack of proficiency in CAM vocabulary. Many nurses also confirmed that their lack of CAM knowledge was a barrier to communication with patients. Appraisal of specific CAM knowledge demonstrated that nurses may have difficulty discussing the benefits of qigong and safety measures for dietary supplements with patients. Re…
Roth, M., et al. (2009). "Pediatric oncologists' views toward the use of complementary and alternative medicine in children with cancer." Journal of Pediatric Hematology/Oncology 31(3): 177-182.	35	Roth et al (2009)	USA	Quantitative	358 e-mails were sent to practicing pediatric oncologists.	90, RR= 25%	Pediatric Oncology	Ninety-nine percent of pediatric oncologists think it is important to know what CAM therapies their patients use. Less than half of pediatric oncologists routinely ask their patients about CAM. This is essential due to a lack of time and knowledge. Many physicians think some forms of CAM may improve quality of life, such as massage (74%) and yoga (57%). Over half of physicians thought that dietar…	Physicians who previously used acupuncture are more likely to refer their patients to a CAM specialist when compared with physicians who noted no prior use of acupuncture. Female pediatric oncologists are more likely than male oncologists to ask patients regarding CAM. Physicians would like to learn more about the CAM therapies.	Pediatric oncologists are often not aware of which CAM therapies their patients are using largely owing to a lack of time to ask about CAM usage. Pediatric oncologists believe that some CAM therapies have the potential to be harmful to their patients. Pediatric oncologists believe that CAM is an important topic to discuss with their patients, but are limited by a lack of time to discuss CAM and a…
Salmenperä, L., et al. (1998). "Oncology nurses' attitudes towards alternative medicine." Psychooncology 7(6): 453-459.	36	Salmenpera et al (1998)	Finland	Quantitative	135 nurses working on oncology wards in three university central hospitals and one cental hospital in southwestern, central and northern Finland.	92, RR= 68%	Oncology	The nurses did not regard alternative medicine as a safe and natural method in the treatment of cancer. On the contrary, many nurses believed that alternative therapies are offered by quack doctors for financial gain. However, the nurses considered it important that cancer patients have the opportunity to talk about their use of alternative medicine both with nurses and physicians. Overall, the r…	The nurses who used alternative medicine themselves expressed positive attitudes towards the possibilities of alternative medicine than did those nurses who did not use such treatments. The nurses did not denounce alternative therapies out of hand, but many said that these therapies could serve as a complement to orthodox treatments. Some nurses were in favor of a system for registering alternati…	Over half of the nurses did not believe that alternative medicine provided safe and natural treatments in cancer care. Most of the nurses did not believe that cancer patients have any benefits to gain from alternative medicine. Half of the nurses were stated that alternative therapies are offered by quack doctors for financial gain. Almost half of the nurses thought that alternative medicine was …
Salmenperä, L., et al. (2003). "Physicians' attitudes towards the use of complementary therapies (CTs) by cancer patients in Finland." Eur J Cancer Care (Engl) 12(4): 358-364.	37	Salmenpera et al (2003)	Finland	Quantitative	98 oncologists, 82 urologists, and 330 GPs by the Finnish Medical Association.	234, RR= 51%	A mixture of oncologists, urologists and GPs.	Over four-fifths of the physicians (86%) were doubtful whether CTs should be used at all, given the scarcity of solid research evidence on their benefits. Three quarters (75%) referred to unknown risk factors, half (51%) were of the opinion that CTs should not be used in cancer care at all. On the other hand 58% believed that CTs could help to relieve stress and anxiety among cancer patients, and…	GPs showed the most positive attitude towards complementary therapies (CTs). The physicians in this study were unanimous in the reasons behind the use of CTs; they stated the main motivating factors were that CTs gave patients hope for the future. Over half of the physicians believed that CTs could help to relieve stress and anxiety. GPs showed the most positive attitude towards CTs as health cen…	The negative attitude of oncologists towards CTs for any benefits from using CTs and using CTs and conventional treatments at the same time were highlightened.
Somani, S., et al. (2014). "Complementary and alternative medicine in oncology nursing." British journal of nursing (Mark Allen Publishing) 23(1): 40-46.	38	Somani et al (2014)	Pakistan	Quantitative	142 oncology registered nurses (RNs) working in inpatient or day care oncology units at eight different locations in Karachi.	132, RR= 93%	Oncology	Out of 132 participants, the majority of the oncology nurses (73%) were females. Eighty percent of the nurses had oncology experience less than or up to 5 years and 5% had more than 10 years of experience. Most of the oncology nurses (86%) were working as full time employees. 50% of nurses had never head about CAM therapies used in Pakistan, but the nurses had a psotivie attitude towards CAM that…	Overall, the nurses reported positive experiences about CAM use in the current study. Most of the nurses had heard about multiple CAM therapies. Forty-eight percent of nurses had sufficient knowledge about prayer. A large number of nurses in the current study reported that they had knowledge about prayer (65%), homeopathy (52%), massage (50%) and spiritual healing (49%). The majority of nurses (7…	The nurses overall indicated that they had limited knowledge about CAM therapies. More than 90% of the nurses showed lack of knowledge about cupping, and Moxibustion, Tai chi chuan, Rolfing and Chiropractic.
Theodoropoulos, I., et al. (2005). "Physicians and complementary and alternative medicine cancer therapies in Greece: a survey." J Altern Complement Med 11(4): 703-708.	39	Theodoropoulos et al (2005)	Greece	Quantitative	494 physicians from private practices and hospitals in Athens.	236, RR= 48%	A mixture of specialists	Greek physicians are most familiar with homoeopathy (58.5%), diets (58.1%), antioxidants (vitamin C) (55.9%), and acupuncture (47.9%). Perceived rates of patients using CAM are low. Predominantly, physicians shared concepts of carcinogenesis accepted by conventional biomedicine. Only physicians who considered disorders of cellular metabolism or in the flow of body energy to be relevant believed t…	Analysis of physicians’ familiarity with the range of CAM cancer therapies shows that physicians are only acquainted with those methods used in their own countries, as there are positive correlations between physicians’ knowledge and perceived and reported use of CAM.	It is noteworthy that, in Greece, CAM therapies are usually not part of the medical students˛ curriculum. Congresses and other educational sessions on the topic are also infrequent. Homoeopathy and acupuncture are not state-recognized subspecialties, and there are no specialized clinics for anthroposophic medicine. Many oncologists are unfamiliar with most CAM therapies, and physicians believed t…
Wanchai, A., et al. (2015). "Thai nurses' perspectives on the use of complementary and alternative medicine among Thai breast cancer survivors in northern Thailand." Int J Nurs Pract 21(2): 118-124.	40	Wanchai et al (2015)	Thailand	Qualitative	15 Thai nurses who had experience in taking care of Thai breast cancer survivors who used CAM from a tertiary care referral and resource centre in the lower norhern part of Thailand.	15	NA	Of the 15 Thai nurses, 10 had earned a Bachelor's degree and the rest had earned a Master's degree. Two major themes emerged from this study: Meaning of care practices in CAM was seen as: (i) an additional beneficial choice for health; and (ii) emotional and psychological healing. Nurses should be concerned about CAM use in Thai breast cancer survivors. Open communication about CAM helps ensure t…	Participants perceived that performing care practices in CAM helped patients to heal emotionally due to encouragement from surrounding people and the development of a calm and peaceful mind. The study also indicated that Thai nurses agreed that performing care practices in CAM was an indicator of love and encouragement from family members, friends and community members to those who were diagnosed…	It is concerning that there is evidence that some CAM therapies might have potential harmful effects and interaction with conventional treatments.
Yang, G., et al. (2017). "National survey of China's oncologists' knowledge, attitudes, and clinical practice patterns on complementary and alternative medicine." Oncotarget 8(8): 13440-13449.	41	Yang et al (2017)	China	Quantitative	A national online cross-sectional survey was conducted on the platform by DXY (www.dyx.cn), the largest medical and paramedical related website in China with over five million reigstered members. A total of 11,270 participants completed the survey.	6007	Oncology	The 6,007 oncologists discussed with 36.5% of their patients about CAM. Most of them (75.6%) did not want to initiate discussions due to lack of knowledge on CAM. Oncologists estimated that 40.0% of their patients used CAM treatments. Oncologists reported that 28.7% of their patients underwent anticancer therapy with the concurrent use of CAM. Four out of five responding oncologists self-reported…	Oncologists who have adequate knowledge as well as professional education of CAM were more likely to initiate discussion about CAM use. Unlike other studies, only 17% of the oncologists expressed concerns about the potential adverse interactions with drugs.	China's oncologists infrequently discussed with their patients about CAM due to lack of knowledge. Most of the oncologists did not encourage CAM use. Only 36.5% of their pateitns about CAM and 38% of oncologists encouraged their patients to discuss regarding CAM use.
Yang, G., et al. (2018). "Discrepant Views of Oncologists and Cancer Patients on Complementary and Alternative Medicine in a Chinese General Hospital." Integr Cancer Ther 17(2): 451-457.	42	Yang et al (2018)	China	Quantitative	105 oncologists from 5 clinics (medical oncology, respiratory, gastroenterology, gastrointestinal surgery, and urology) at the Shanghai Changhai Hospital.	83, RR= 79%	Oncology	Oncologists and patients responded differently on CAM communications. Oncologists usually discouraged their patients from using CAM and also had more concerns about adverse effects of CAM use. Three-fourths of the oncologists reported previous personal use of CAM therapies. More training and education on CAM needs to be provided for oncologists to effectively and safely use CAM for their patients.	Majority of the oncologists reported improving immune system when using CAM therapies. While majority of the general physicians and oncologists mentioned the potential adverse effects of CAM, only 20% of the oncologists stated the possible adverse effects.	More than half of the oncologists considered CAM treatments ineffective. Some of the oncologists believed that CAM therapies can be harmful to their paients.
